# Supplementary material for: Prognostic Value of Flow-Mediated Dilation and Reactive Hyperemia Index in Heart Failure: A Systematic Review and Meta-Analysis
Source: J Clin Med. 2025 Dec 24;15(1):149. doi: 10.3390/jcm15010149 (PMC12786865; doi:10.3390/jcm15010149)
Supplement: Supplementary file 1 [file jcm-15-00149-s001.zip]

Archive with 1 entries (1 files):
- jcm-4024914-supplementary.pdf
